# Supplementary material for: In Situ Construction of Near-Infrared Response Hybrid Up-Conversion Photocatalyst for Degrading Organic Dyes and Antibiotics
Source: Molecules. 2023 Sep 18;28(18):6674. doi: 10.3390/molecules28186674 (PMC10534851; doi:10.3390/molecules28186674)
Supplement: Supplementary file 1 [file molecules-28-06674-s001.zip]

Archive with 1 entries (1 files):
- molecules-2523529-supplementary.pdf
